# Supplementary material for: Low Solar Absorptance, High Emittance Performance Thermochromic VO2-Based Smart Radiator Device
Source: Nanomaterials (Basel). 2022 Dec 11;12(24):4422. doi: 10.3390/nano12244422 (PMC9783994; doi:10.3390/nano12244422)
Supplement: Supplementary file 1 [file nanomaterials-12-04422-s001.zip]

Archive with 1 entries (1 files):
- nanomaterials-2021212-supplementary.pdf
